# Supplementary material for: Combined Effects of Cyclic Hypoxic and Mechanical Stimuli on Human Bone Marrow Mesenchymal Stem Cell Differentiation: A New Approach to the Treatment of Bone Loss
Source: J Clin Med. 2024 Sep 28;13(19):5805. doi: 10.3390/jcm13195805 (PMC11476683; doi:10.3390/jcm13195805)
Supplement: Supplementary file 1 [file jcm-13-05805-s001.zip]

Archive with 1 entries (1 files):
- jcm-3193920-supplementary.pdf
